# Supplementary material for: Structural Basis of Mucopolysaccharidosis Type II and Construction of a Database of Mutant Iduronate 2-Sulfatases
Source: PLoS One. 2016 Oct 3;11(10):e0163964. doi: 10.1371/journal.pone.0163964 (PMC5047593; doi:10.1371/journal.pone.0163964)
Supplement: S1 Table — (XLSX) [file pone.0163964.s001.xlsx]

## Sheet: Sup Data 1
S1 Table
Mutation	Reason
p.M1L	No strutural data on protein
p.L41P	Phenotype not determined
p.A77D	Phenotype ranged from severe to attenuated
p.A82E	Phenotype not determined
p.A82V	Phenotype not determined
p.A85T	Phenotype ranged from severe to attenuated
p.P86L	Phenotype ranged from severe to attenuated
p.P86Q	Phenotype not determined
p.T118I	Phenotype ranged from severe to attenuated
p.P120R	Phenotype ranged from severe to attenuated
p.P120H	Phenotype ranged from severe to attenuated
p.G140V	Phenotype not determined
p.T146T	Phenotype ranged from severe to attenuated
p.D148H	Phenotype ranged from severe to attenuated
p.S152G	Phenotype not determined
p.P160R	Phenotype not determined
p.P197R	Phenotype ranged from severe to attenuated
p.K227E	Phenotype not determined
p.H229R	Phenotype ranged from severe to attenuated
p.D252N	Phenotype not determined
p.L259P	Phenotype ranged from severe to attenuated
p.P266H	Phenotype ranged from severe to attenuated
p.L314P	Phenotype ranged from severe to attenuated
p.K347I	Phenotype not determined
p.C422R	Phenotype ranged from severe to attenuated
p.R468W	Phenotype ranged from severe to attenuated
p.W502S	Phenotype not determined
p.W502W	Phenotype not determined
p.E521K	Phenotype ranged from severe to attenuated
p.E521V	Phenotype not determined
